# Supplementary material for: Is either anosmia or constipation associated with cognitive dysfunction in Parkinson’s disease?
Source: PLoS One. 2021 Jun 4;16(6):e0252451. doi: 10.1371/journal.pone.0252451 (PMC8177408; doi:10.1371/journal.pone.0252451)
Supplement: S1 File — (XLSX) [file pone.0252451.s001.xlsx]

## Sheet: 工作表1
Gender (female=1)	Age	UPSIT score	Constipation grade	MoCA	UPDRS 3	UPDRS T
1	62	3	2	18	23	41
0	78	4	3	29	21	38
0	67	4	1	26	22	28
0	54	6	0	15	42	77
1	80	7	3	21	41	109
1	74	8	3	6	80	138
1	81	8	2	14	40	60
0	65	9	3	27	55	73
0	67	9	3	26	16	39
0	80	9	3	25	10	28
0	61	9	3	22	23	35
1	61	10	2	28	26	41
1	73	10	1	22	39	66
0	65	10	3	18	30	55
0	65	10	0	20	51	64
0	72	10	0	26	59	75
0	63	10	1	30	36	54
0	72	10	3	28	73	102
1	54	11	2	27	33	76
1	76	11	3	10	42	81
0	68	11	3	16	50	89
0	63	11	2	21	32	53
1	63	12	1	25	15	21
1	71	12	3	16	52	88
0	60	12	0	28	21	27
0	59	12	3	27	21	40
0	60	12	1	25	35	50
0	74	12	1	25	16	46
0	77	13	2	24	24	30
0	84	13	1	19	19	31
0	56	13	0	29	24	38
0	64	13	0	20	22	27
1	73	14	1	24	21	42
1	76	14	0	15	13	15
1	82	14	2	11	43	73
0	67	14	3	19	40	53
1	69	15	0	29	16	23
0	70	15	1	24	45	51
0	78	15	0	24	22	37
1	72	16	1	26	16	22
1	63	16	3	28	28	48
1	74	16	0	8	71	93
0	68	16	1	28	26	42
0	67	16	3	28	23	34
0	63	16	3	26	35	40
1	69	17	0	21	9	17
0	54	17	2	30	34	45
0	61	17	3	17	28	53
0	68	17	1	28	41	54
0	57	17	0	25	23	47
1	53	18	3	30	35	60
1	74	18	3	26	27	57
1	71	18	2	23	35	57
1	61	18	0	29	19	23
0	61	18	3	29	52	71
0	58	18	0	19	76	128
0	56	18	2	30	34	56
1	66	19	3	28	13	39
1	57	19	1	29	2	22
0	66	19	1	30	11	24
0	52	19	3	27	35	63
0	66	19	1	24	24	32
0	67	19	1	29	20	38
0	84	19	1	19	23	25
1	55	20	1	30	37	53
0	57	20	3	28	32+UR†	51+UR†
0	50	20	0	30	28	36
0	56	20	0	30	18	29
0	75	20	2	26	29	38
0	68	20	1	28	8	10
0	60	21	2	27	27	45
0	66	21	0	28	45	86
0	73	21	3	26	42	68
0	71	21	1	28	23	28
1	60	22	0	29	22	43
0	68	22	1	26	21	30
0	77	22	2	23	26	34
0	61	22	2	27	27	36
0	68	22	2	27	27	56
0	57	22	0	29	12	19
0	62	23	2	27	35	61
0	53	23	1	24	16	57
0	66	23	3	25	26	49
0	49	23	2	28	33	38
0	58	23	2	30	29	48
1	65	24	1	28	17	29
1	63	24	0	26	21	32
0	60	24	0	24	7	20
0	45	24	0	25	34	48
0	69	24	1	26	15	43
0	64	25	2	26	29	51
0	45	25	1	30	19	27
1	44	26	0	30	9	18
0	71	26	2	27	56	80
1	68	27	0	29	36	66
1	63	27	3	21	20	42
1	58	27	0	25	6	14
0	73	27	0	30	14	23
1	63	28	0	29	37	45
1	53	28	1	21	36	55
0	63	28	0	28	7	24
1	54	30	0	24	18	45
1	58	30	0	30	63	94
1	49	30	1	29	29	55
1	44	31	0	29	10	16
1	49	32	1	28	20	42
0	55	32	1	28	5	25
†UR = unable to rate, due to sequelae of poliomyelitis with left upper limb weakness.
